# Supplementary material for: Increased Rice Susceptibility to Rice Blast Is Related to Post-Flowering Nitrogen Assimilation Efficiency
Source: J Fungi (Basel). 2022 Nov 17;8(11):1217. doi: 10.3390/jof8111217 (PMC9694259; doi:10.3390/jof8111217)
Supplement: Supplementary file 1 [file jof-08-01217-s001.zip]

Archive with 1 entries (1 files):
- jof-1906738-Supplemental.pdf
